# Supplementary material for: Evidence for KISS-1 nuclear translocation and PI3K/AKT signaling in the ultrastructurally and morphometrically analyzed human endometriosis
Source: Front Cell Dev Biol. 2026 Jan 6;13:1625031. doi: 10.3389/fcell.2025.1625031 (PMC12816297; doi:10.3389/fcell.2025.1625031)
Supplement: Supplementary file 1 [file DataSheet1.zip]

Archive with 5 entries (5 files):
- Image 1.JPEG
- Image 2.JPEG
- Image 3.JPEG
- Image 4.JPEG
- Image 5.JPEG
